# Supplementary material for: Metatranscriptomic Analysis of Bacterial Communities on Laundered Textiles: A Pilot Case Study
Source: Microorganisms. 2021 Jul 26;9(8):1591. doi: 10.3390/microorganisms9081591 (PMC8400938; doi:10.3390/microorganisms9081591)
Supplement: Supplementary file 1 [file microorganisms-09-01591-s001.zip]

Archive with 1 entries (1 files):
- microorganisms-1290707-supplementary.pdf
